# Supplementary material for: Rational Design Method Based on Techno-Economic Principles for Integration of Organic/Organic Pervaporation with Lipase Catalyzed Transesterification
Source: Membranes (Basel). 2021 May 28;11(6):407. doi: 10.3390/membranes11060407 (PMC8229130; doi:10.3390/membranes11060407)
Supplement: Supplementary file 1 [file membranes-11-00407-s001.zip]

Archive with 1 entries (1 files):
- membranes-1222500-supplementary.pdf
